# Supplementary material for: Who Wants to Enhance Their Cognitive Abilities? Potential Predictors of the Acceptance of Cognitive Enhancement
Source: J Intell. 2023 Jun 1;11(6):0. doi: 10.3390/jintelligence11060109 (PMC10299699; doi:10.3390/jintelligence11060109)
Supplement: Supplementary file 1 [file jintelligence-11-00109-s001.zip]

Archive with 1 entries (1 files):
- jintelligence-2283736-supplementary.pdf
